# Supplementary material for: Knowledge, Attitudes and Practices Related to Antimicrobial Use and Resistance Among Livestock Sector Stakeholders in Seven Former Soviet Countries: A Multi-Country Regional Analysis
Source: Antibiotics (Basel). 2026 Apr 9;15(4):384. doi: 10.3390/antibiotics15040384 (PMC13113907; doi:10.3390/antibiotics15040384)
Supplement: Supplementary file 1 [file antibiotics-15-00384-s001.zip]

Archive with 2 entries (2 files):
- Document S1. Survey instructions and questionnaires_supplementary.pdf
- Document S2. Regions covered by the study on maps_supplementary.pdf
